# Supplementary material for: The Etiology of Community-Acquired Pneumonia Correlates with Serum Inflammatory Markers in Children
Source: J Clin Med. 2022 Sep 20;11(19):5506. doi: 10.3390/jcm11195506 (PMC9571658; doi:10.3390/jcm11195506)
Supplement: Supplementary file 1 [file jcm-11-05506-s001.zip]

Archive with 1 entries (1 files):
- jcm-1872698-supplementary.pdf
